# Supplementary material for: A Survey of Bacterial Microcompartment Distribution in the Human Microbiome
Source: Front Microbiol. 2021 May 13;12:669024. doi: 10.3389/fmicb.2021.669024 (PMC8156839; doi:10.3389/fmicb.2021.669024)
Supplement: Supplementary file 1 [file Table_1.XLS]

## Sheet: merged_tables_simplified
Supplementary Data for
A survey of bacterial microcompartment distribution in the human microbiome
Kunica Asija, Markus Sutter, Cheryl A Kerfeld
BMC type(s)	Body site	Species name	NCBI Taxon ID	Database ID	Source comments
GRM1	airways	Streptococcus sp. HMSC062B01	1739284	HMP_2780
EUT1,GRM2,PDU1	airways	Klebsiella pneumoniae subsp. rhinoscleromatis	667127	HMP_484
GRM1	airways	Staphylococcus aureus	1280	PATRIC_1280.8905	Respiratory
EUT2	airways	Streptococcus parasanguinis ATCC 903	888048	PATRIC_888048.3	airways, upper respiratory tract
PDU1,EUT2	blood	Fusobacterium sp. HMSC064B11	1739543	HMP_3051
EUT2	blood	Sporosarcina newyorkensis 2681	1027292	HMP_9372
EUT2	blood	Enterococcus faecalis S613	699185	HMP_9376
EUT2	blood	Enterococcus faecalis R712	699186	HMP_9377
EUT2	blood	Streptococcus sanguinis SK408	888818	HMP_9391
EUT2	blood	Streptococcus sanguinis SK678	888819	HMP_9392
EUT2	blood	Streptococcus sanguinis SK1056	888820	HMP_9393
PDU_EUT	blood	Streptococcus sanguinis SK1057	888821	HMP_9394
PDU_EUT	blood	Streptococcus sanguinis SK1087	888824	HMP_9397
PDU_EUT	blood	Streptococcus sanguinis VMC66	888825	HMP_9398
EUT2	blood	Enterococcus faecalis DAPTO 512	749489	HMP_9492
EUT2	blood	Enterococcus faecalis DAPTO 516	749490	HMP_9493
EUT2	blood	Enterococcus faecalis TX0027	749498	HMP_9501
EUT2	blood	Enterococcus faecalis TX0630	749508	HMP_9511
EUT2	blood	Enterococcus faecalis TX0645	749510	HMP_9513
EUT1	blood	Morganella morganii subsp. morganii KT	1124991	PATRIC_1124991.3	blood sample from a cancer patient with gallbladder stone during postoperative care and bacteremia caused sepsis
EUT2	blood	Paeniclostridium sordellii 8483	1172204	PATRIC_1172204.5	blood
EUT1	blood	Salmonella enterica subsp. houtenae serovar 16:z4,z32:-- str. RKS3027	1240348	PATRIC_1240348.7	blood
GRM1	blood	Staphylococcus aureus	1280	PATRIC_1280.21144	blood
EUT1,GRM3	blood	Escherichia coli HVH 25 (4-5851939)	1280976	PATRIC_1280976.3	Blood
EUT1	blood	Escherichia coli HVH 41 (4-2677849)	1280991	PATRIC_1280991.3	Blood
EUT1	blood	Escherichia coli HVH 50 (4-2593475)	1280998	PATRIC_1280998.3	blood
EUT1,GRM2,PDU1	blood	Escherichia coli HVH 70 (4-2963531)	1281011	PATRIC_1281011.3	Blood
GRM3	blood	Escherichia coli HVH 87 (4-5977630)	1281024	PATRIC_1281024.3	Blood
EUT1	blood	Enterobacter sp. EC-NT1	2163603	PATRIC_2163603.3	blood
EUT1,PDU1	blood	Pseudocitrobacter sp. 73	2605731	PATRIC_2605731.3	blood
EUT1,PDU1	blood	Salmonella enterica subsp. enterica serovar Weltevreden	57743	PATRIC_57743.89	Human Blood
PDU_EUT	blood	Listeria monocytogenes FSL F2-208	702458	PATRIC_702458.3	human blood
EUT1,GRM2	cerebrospinal fluid	Escherichia coli O7:K1 str. CE10	1072459	PATRIC_1072459.31	cerebrospinal fluid of a neonate with meningitis
RMM1	cold abscess	Mycobacterium fortuitum subsp. fortuitum DSM 46621 = ATCC 6841	1214102	PATRIC_1214102.8	Cold abscess
RMM1	gastric wash	Mycobacterium sp. GA-2829	1772283	PATRIC_1772283.3	Gastric aspirate
RMM1	gastric wash	Mycobacterium sp. 852013-50091_SCH5140682	1834109	PATRIC_1834109.3	gastric wash
RMM1	gastric wash	Mycobacterium sp. 852013-50142_SCH4511227	1834110	PATRIC_1834110.3	gastric wash
RMM1	gastric wash	Mycobacterium sp. 852013-51886_SCH5428379	1834111	PATRIC_1834111.3	gastric wash
RMM1	gastric wash	Mycobacterium sp. E802	1834152	PATRIC_1834152.3	Gastric aspiration
EUT2	gastrointestinal tract	Synergistes sp. 3_1_syn1	457415	HMP_1006
EUT2	gastrointestinal tract	Butyricicoccus pullicaecorum 1.2	1203606	HMP_1526
PDU1,EUT2	gastrointestinal tract	Fusobacterium nucleatum CTI-1	1204474	HMP_1538
GRM5	gastrointestinal tract	Blautia sp. KLE 1732	1226324	HMP_1547
GRM5,EUT2	gastrointestinal tract	Clostridium sp. KLE 1755	1226325	HMP_1548
GRM2	gastrointestinal tract	Providencia alcalifaciens F90-2004	1256987	HMP_1562
GRM2	gastrointestinal tract	Providencia alcalifaciens R90-1475	1256989	HMP_1564
GRM2	gastrointestinal tract	Providencia alcalifaciens PAL-3	1256993	HMP_1568
PDU1,EUT2	gastrointestinal tract	Fusobacterium nucleatum CTI-5	1316586	HMP_1766
PDU1,EUT2	gastrointestinal tract	Fusobacterium nucleatum CTI-6	1316587	HMP_1767
GRMguf	gastrointestinal tract	Bilophila sp. 4_1_30	552394	HMP_178
GRMguf	gastrointestinal tract	Bilophila wadsworthia 3_1_6	563192	HMP_179
PDU1,EUT2	gastrointestinal tract	Fusobacterium nucleatum 13_3C	1357398	HMP_2085
EUT2	gastrointestinal tract	Enterococcus faecalis 918	1338519	HMP_2097
EUT1,PDU1	gastrointestinal tract	Citrobacter youngae ATCC 29220	500640	HMP_210
GRM5	gastrointestinal tract	Clostridium sp. D5	556261	HMP_240
GRM1	gastrointestinal tract	Clostridium sporogenes ATCC 15579	471871	HMP_265
PDU1,EUT2	gastrointestinal tract	Fusobacterium sp. HMSC073F01	1739251	HMP_2747
EUT2	gastrointestinal tract	Clostridium sp. HMSC19B10	1581182	HMP_3074
EUT1,GRM2,PDU1	gastrointestinal tract	Klebsiella sp. HMSC16C06	1581110	HMP_3142
EUT2	gastrointestinal tract	Enterococcus faecalis TX0104	491074	HMP_348
PDU1	gastrointestinal tract	Fusobacterium ulcerans ATCC 49185	469617	HMP_416
PDU1	gastrointestinal tract	Hafnia alvei ATCC 51873	1002364	HMP_454
PDU1	gastrointestinal tract	Lactobacillus reuteri MM2-3	585517	HMP_535
PDU1,EUT2	gastrointestinal tract	Listeria innocua ATCC 33091	1002366	HMP_557
GRM2	gastrointestinal tract	Providencia rustigianii DSM 4541	500637	HMP_701
GRM1	gastrointestinal tract	Anaerococcus hydrogenalis DSM 7454	561177	HMP_71
GRM5	gastrointestinal tract	Roseburia inulinivorans DSM 16841	360807	HMP_730
EUT1	gastrointestinal tract	Escherichia coli D9	556266	HMP_760
PDU1	gastrointestinal tract	Veillonella sp. 6_1_27	450749	HMP_874
EUT1	gastrointestinal tract	Yokenella regensburgei ATCC 43003	1002368	HMP_880
PDU1,EUT2	gastrointestinal tract	Fusobacterium nucleatum subsp. animalis	997347	HMP_9094
EUT2	gastrointestinal tract	Coprococcus catus GD/7	717962	HMP_932
PVMlike	gastrointestinal tract	Faecalibacterium cf. prausnitzii KLE1255	748224	HMP_9436
GRM1	gastrointestinal tract	Collinsella tanakaei	742742	HMP_9452
PDU1,EUT2	gastrointestinal tract	Clostridium orbiscindens 1_3_50AFAA	742738	HMP_9460
EUT1,GRM2	gastrointestinal tract	Escherichia coli MS 69-1	749531	HMP_9534
EUT1	gastrointestinal tract	Escherichia coli MS 78-1	749532	HMP_9535
EUT1	gastrointestinal tract	Escherichia coli MS 84-1	749533	HMP_9536
EUT1,PDU1	gastrointestinal tract	Escherichia coli MS 115-1	749537	HMP_9540
EUT1,GRM3	gastrointestinal tract	Escherichia coli MS 116-1	749538	HMP_9541
EUT1	gastrointestinal tract	Escherichia coli MS 117-3	749539	HMP_9542
EUT1	gastrointestinal tract	Escherichia coli MS 146-1	749540	HMP_9543
EUT1	gastrointestinal tract	Escherichia coli MS 175-1	749544	HMP_9547
EUT1	gastrointestinal tract	Escherichia coli MS 182-1	749545	HMP_9548
EUT1	gastrointestinal tract	Escherichia coli MS 196-1	749548	HMP_9551
GRM5	gastrointestinal tract	Ruminococcus gnavus	935582	HMP_961
GRM5,PDU1	gastrointestinal tract	Ruminococcus sp.	41978	HMP_964
GRM5	gastrointestinal tract	Ruminococcus torques	33039	HMP_965
PDU1,EUT2	gastrointestinal tract	Lachnospiraceae bacterium 7_1_58FAA	658087	HMP_995
EUT1,PDU1	gastrointestinal tract	Salmonella enterica subsp. enterica serovar Muenchen str. baa1594	1079477	PATRIC_1079477.3	stool
EUT1	gastrointestinal tract	Escherichia coli C-34666	1116002	PATRIC_1116002.3	stool
EUT1	gastrointestinal tract	Escherichia coli P0301867.1	1116066	PATRIC_1116066.3	stool
EUT1	gastrointestinal tract	Escherichia coli P0301867.5	1116069	PATRIC_1116069.3	stool
EUT1	gastrointestinal tract	Escherichia coli P0301867.7	1116070	PATRIC_1116070.3	stool
EUT1	gastrointestinal tract	Escherichia coli P0301867.11	1116072	PATRIC_1116072.3	stool
EUT1	gastrointestinal tract	Escherichia coli 2719100	1116119	PATRIC_1116119.3	stool
EUT1	gastrointestinal tract	Escherichia coli MP021561.2	1116136	PATRIC_1116136.3	stool
EUT1,PDU1	gastrointestinal tract	Escherichia coli 174750	1125634	PATRIC_1125634.3	stool
EUT1,PDU1,GRM3	gastrointestinal tract	Escherichia coli KTE1	1169315	PATRIC_1169315.3	faecal
EUT1,PDU1,GRM3	gastrointestinal tract	Escherichia coli KTE3	1169316	PATRIC_1169316.3	faecal
EUT1,PDU1,GRM3	gastrointestinal tract	Escherichia coli KTE7	1169317	PATRIC_1169317.3	faecal
EUT1,GRM2	gastrointestinal tract	Escherichia coli KTE2	1169324	PATRIC_1169324.3	faecal
EUT1	gastrointestinal tract	Escherichia coli KTE6	1169327	PATRIC_1169327.3	faecal
EUT1	gastrointestinal tract	Escherichia coli KTE10	1169330	PATRIC_1169330.3	faecal
EUT1	gastrointestinal tract	Escherichia coli KTE11	1169331	PATRIC_1169331.3	faecal
EUT1,PDU1	gastrointestinal tract	Escherichia coli KTE14	1169333	PATRIC_1169333.3	faecal
EUT1,GRM3	gastrointestinal tract	Escherichia coli KTE18	1169337	PATRIC_1169337.3	faecal
EUT1	gastrointestinal tract	Escherichia coli KTE19	1169338	PATRIC_1169338.3	faecal
EUT1,GRM2	gastrointestinal tract	Escherichia coli KTE20	1169339	PATRIC_1169339.3	faecal
EUT1,GRM2	gastrointestinal tract	Escherichia coli KTE21	1169340	PATRIC_1169340.3	faecal
EUT1,PDU1	gastrointestinal tract	Escherichia coli KTE33	1169351	PATRIC_1169351.3	faecal
EUT1,GRM3	gastrointestinal tract	Escherichia coli KTE37	1169354	PATRIC_1169354.3	faecal
EUT1,GRM3	gastrointestinal tract	Escherichia coli KTE38	1169355	PATRIC_1169355.3	faecal
EUT1	gastrointestinal tract	Escherichia coli KTE112	1169376	PATRIC_1169376.3	faecal
EUT1	gastrointestinal tract	Escherichia coli KTE64	1182671	PATRIC_1182671.3	faecal
EUT1	gastrointestinal tract	Escherichia coli KTE66	1182673	PATRIC_1182673.3	faecal
EUT1	gastrointestinal tract	Escherichia coli KTE73	1182680	PATRIC_1182680.3	faecal
EUT1,PDU1	gastrointestinal tract	Escherichia coli KTE75	1182682	PATRIC_1182682.3	faecal
EUT1,GRM3	gastrointestinal tract	Escherichia coli KTE76	1182683	PATRIC_1182683.3	faecal
EUT1	gastrointestinal tract	Escherichia coli KTE100	1182699	PATRIC_1182699.3	faecal
EUT1	gastrointestinal tract	Escherichia coli KTE107	1182703	PATRIC_1182703.3	faecal
EUT1	gastrointestinal tract	Escherichia coli KTE108	1182704	PATRIC_1182704.3	faecal
EUT1,PDU1	gastrointestinal tract	Escherichia coli KTE146	1182725	PATRIC_1182725.3	faecal
EUT1	gastrointestinal tract	Escherichia coli NCCP15648	1200752	PATRIC_1200752.3	stool
EUT1	gastrointestinal tract	Morganella morganii SC01	1239989	PATRIC_1239989.3	feces
PDU1	gastrointestinal tract	Blautia sp. CAG:257	1262756	PATRIC_1262756.3	396 human stool samples we identified 7,381 such MetaGenomic Species
GRM5	gastrointestinal tract	Clostridium sp. CAG:448	1262808	PATRIC_1262808.3	396 human stool samples we identified 7,381 such MetaGenomic Species
GRM1	gastrointestinal tract	Collinsella sp. CAG:289	1262851	PATRIC_1262851.3	396 human stool samples we identified 7,381 such MetaGenomic Species
PDU1	gastrointestinal tract	Eubacterium sp. CAG:146	1262879	PATRIC_1262879.3	396 human stool samples we identified 7,381 such MetaGenomic Species
GRM5	gastrointestinal tract	Ruminococcus sp. CAG:17	1262951	PATRIC_1262951.3	396 human stool samples we identified 7,381 such MetaGenomic Species
GRM5	gastrointestinal tract	Ruminococcus sp. CAG:55	1262960	PATRIC_1262960.3	396 human stool samples we identified 7,381 such MetaGenomic Species
GRM5	gastrointestinal tract	Ruminococcus sp. CAG:9	1262967	PATRIC_1262967.3	396 human stool samples we identified 7,381 such MetaGenomic Species
EUT2,PDU1	gastrointestinal tract	Veillonella sp. CAG:933	1262980	PATRIC_1262980.3	396 human stool samples we identified 7,381 such MetaGenomic Species
PVMlike	gastrointestinal tract	Clostridium bolteae CAG:59	1263064	PATRIC_1263064.3	396 human stool samples we identified 7,381 such MetaGenomic Species
GRM3	gastrointestinal tract	Clostridium clostridioforme CAG:132	1263065	PATRIC_1263065.3	396 human stool samples we identified 7,381 such MetaGenomic Species
GRM1	gastrointestinal tract	Clostridium hathewayi CAG:224	1263067	PATRIC_1263067.3	396 human stool samples we identified 7,381 such MetaGenomic Species
PDU1	gastrointestinal tract	Eubacterium hallii CAG:12	1263078	PATRIC_1263078.3	396 human stool samples we identified 7,381 such MetaGenomic Species
GRM5	gastrointestinal tract	Ruminococcus gnavus CAG:126	1263106	PATRIC_1263106.4	396 human stool samples we identified 7,381 such MetaGenomic Species
EUT2	gastrointestinal tract	Cetobacterium somerae ATCC BAA-474	1319815	PATRIC_1319815.3	Feces
EUT1,GRM2,PDU1	gastrointestinal tract	Klebsiella oxytoca KONIH1	1333852	PATRIC_1333852.12	perirectal swab
EUT2,GRM1,PDU1	gastrointestinal tract	Enterococcus faecium	1352	PATRIC_1352.288	rectal swab
GRM2	gastrointestinal tract	Moellerella wisconsensis ATCC 35017	1354267	PATRIC_1354267.4	stool
EUT2	gastrointestinal tract	Clostridium sp. BL8	1354301	PATRIC_1354301.3	stool sample from healthy individual
GRM1	gastrointestinal tract	Clostridium botulinum B2 433	1379737	PATRIC_1379737.4	feces
PDU1	gastrointestinal tract	Veillonella sp. DORA_A_3_16_22	1403932	PATRIC_1403932.3	premature infant gut
GRM1	gastrointestinal tract	Clostridium botulinum CDC_1436	1408283	PATRIC_1408283.7	stool (infant)
GRM1	gastrointestinal tract	Clostridium baratii str. Sullivan	1415775	PATRIC_1415775.6	adult stool
EUT1,GRM2	gastrointestinal tract	Escherichia coli LAU-EC10	1417796	PATRIC_1417796.3	gastrointestinal
EUT1	gastrointestinal tract	Escherichia coli 2-011-08_S1_C1	1444037	PATRIC_1444037.3	stool
EUT1	gastrointestinal tract	Escherichia coli 5-366-08_S1_C1	1444047	PATRIC_1444047.3	stool
EUT1	gastrointestinal tract	Escherichia coli 2-011-08_S1_C2	1444065	PATRIC_1444065.3	stool
EUT1	gastrointestinal tract	Escherichia coli 5-366-08_S1_C3	1444102	PATRIC_1444102.3	stool
EUT1	gastrointestinal tract	Escherichia coli 6-537-08_S1_C3	1444116	PATRIC_1444116.3	stool
EUT1	gastrointestinal tract	Escherichia coli 1-110-08_S3_C1	1444132	PATRIC_1444132.3	stool
EUT1	gastrointestinal tract	Escherichia coli 2-177-06_S3_C2	1444151	PATRIC_1444151.3	stool
EUT1,PDU1	gastrointestinal tract	Escherichia coli 1-176-05_S3_C2	1444161	PATRIC_1444161.3	stool
EUT1	gastrointestinal tract	Escherichia coli 2-177-06_S3_C3	1444179	PATRIC_1444179.3	stool
EUT1	gastrointestinal tract	Escherichia coli 2-210-07_S3_C3	1444180	PATRIC_1444180.3	stool
EUT1	gastrointestinal tract	Escherichia coli 1-182-04_S3_C3	1444191	PATRIC_1444191.3	stool
EUT1	gastrointestinal tract	Escherichia coli 1-392-07_S4_C1	1444219	PATRIC_1444219.3	stool
EUT1	gastrointestinal tract	Escherichia coli 3-267-03_S4_C1	1444223	PATRIC_1444223.3	stool
EUT1,GRM3	gastrointestinal tract	Escherichia coli 2-005-03_S4_C2	1444228	PATRIC_1444228.3	stool
EUT1	gastrointestinal tract	Escherichia coli 3-373-03_S4_C2	1444252	PATRIC_1444252.3	stool
EUT1,GRM3	gastrointestinal tract	Escherichia coli 2-005-03_S4_C3	1444258	PATRIC_1444258.3	stool
EUT1	gastrointestinal tract	Escherichia coli 2-427-07_S4_C3	1444266	PATRIC_1444266.3	stool
EUT1	gastrointestinal tract	Escherichia coli 1-392-07_S4_C3	1444275	PATRIC_1444275.3	stool
EUT2	gastrointestinal tract	Clostridium perfringens	1502	PATRIC_1502.157	faeces
PVMlike,GRM5,GRM1	gastrointestinal tract	Hungatella hathewayi	154046	PATRIC_154046.3	faeces
GRM1	gastrointestinal tract	Clostridium baratii	1561	PATRIC_1561.29	faeces
EUT2	gastrointestinal tract	Clostridium sp. HMSC19B10	1581182	PATRIC_1581182.3	feces
SPU4	gastrointestinal tract	Anaerotruncus colihominis	169435	PATRIC_169435.4	faeces
EUT1,GRM2,PDU1	gastrointestinal tract	Enterobacter sp. HMSC055A11	1715020	PATRIC_1715020.3	stool
EUT1,PDU1	gastrointestinal tract	Citrobacter sp. 50677481	1736699	PATRIC_1736699.3	Anal secretion
EUT1,GRM2	gastrointestinal tract	Shigella sp. FC2928	1886517	PATRIC_1886517.3	feeces
GRM2	gastrointestinal tract	Shigella sp. FC130	1892896	PATRIC_1892896.4	feces
EUT1,GRM2	gastrointestinal tract	Shigella sp. FC569	1892897	PATRIC_1892897.4	feces
GRM2	gastrointestinal tract	Shigella sp. FC1655	1898038	PATRIC_1898038.4	feces
GRM2	gastrointestinal tract	Shigella sp. FC1967	1898041	PATRIC_1898041.4	feces
EUT2	gastrointestinal tract	Clostridium sp. HMb25	2044259	PATRIC_2044259.3	feces
GRM5	gastrointestinal tract	Blautia sp. BCRC 81119	2212480	PATRIC_2212480.5	feces
EUT2	gastrointestinal tract	Enterococcus sp. ARL09-542	2233534	PATRIC_2233534.3	rectal swab
EUT2	gastrointestinal tract	Clostridiaceae bacterium AF31-3BH	2291989	PATRIC_2291989.3	feces
EUT2	gastrointestinal tract	Clostridiaceae bacterium AF42-6	2291990	PATRIC_2291990.3	feces
EUT2	gastrointestinal tract	Clostridium sp. AF37-5AT	2292007	PATRIC_2292007.3	feces
EUT2	gastrointestinal tract	Clostridium sp. AM16-23	2292008	PATRIC_2292008.3	feces
EUT2	gastrointestinal tract	Clostridium sp. AM22-16AC	2292009	PATRIC_2292009.3	feces
GRM1	gastrointestinal tract	Desulfovibrio sp. AM18-2	2292040	PATRIC_2292040.3	feces
PDU1	gastrointestinal tract	Eubacterium sp. AM05-23	2292043	PATRIC_2292043.3	feces
GRM5	gastrointestinal tract	Lachnotalea sp. AF33-28	2292046	PATRIC_2292046.3	feces
GRM5	gastrointestinal tract	Ruminococcus sp. AF37-6AT	2292068	PATRIC_2292068.3	feces
GRM5	gastrointestinal tract	Ruminococcus sp. AF42-9BH	2292070	PATRIC_2292070.3	feces
GRM5	gastrointestinal tract	Ruminococcus sp. AF45-4BH	2292071	PATRIC_2292071.3	feces
GRM5	gastrointestinal tract	Ruminococcus sp. AF46-10NS	2292072	PATRIC_2292072.3	feces
PDU1	gastrointestinal tract	Veillonella sp. AF42-16	2292078	PATRIC_2292078.3	feces
EUT2	gastrointestinal tract	Clostridiaceae bacterium AF29-16BH	2292179	PATRIC_2292179.3	feces
EUT2	gastrointestinal tract	Clostridiaceae bacterium AF18-31LB	2292182	PATRIC_2292182.3	feces
EUT2	gastrointestinal tract	Anaerotruncus sp. AF02-27	2292191	PATRIC_2292191.3	feces
SPU4,BUF3	gastrointestinal tract	Clostridium sp. AF15-17LB	2292202	PATRIC_2292202.3	feces
PVMlike,EUT2,GRM1	gastrointestinal tract	Clostridium sp. AF18-27	2292203	PATRIC_2292203.3	feces
GRM5	gastrointestinal tract	Clostridium sp. AF19-22AC	2292204	PATRIC_2292204.3	feces
GRM1	gastrointestinal tract	Collinsella sp. AF20-14LB	2292221	PATRIC_2292221.3	feces
GRM3	gastrointestinal tract	Peptoclostridium sp. AF21-18	2292243	PATRIC_2292243.3	feces
GRM5	gastrointestinal tract	Ruminococcus sp. AF13-37	2292246	PATRIC_2292246.3	feces
GRM5	gastrointestinal tract	Ruminococcus sp. AF17-22AC	2292248	PATRIC_2292248.3	feces
GRM5	gastrointestinal tract	Ruminococcus sp. AF21-3	2292250	PATRIC_2292250.3	feces
GRM5	gastrointestinal tract	Ruminococcus sp. AF21-42	2292251	PATRIC_2292251.3	feces
GRM5	gastrointestinal tract	Ruminococcus sp. AF24-32LB	2292252	PATRIC_2292252.3	feces
GRM5	gastrointestinal tract	Lachnospiraceae bacterium OF09-33XD	2292273	PATRIC_2292273.3	feces
EUT2	gastrointestinal tract	Clostridiaceae bacterium OM08-6BH	2292274	PATRIC_2292274.3	feces
EUT2	gastrointestinal tract	Clostridiaceae bacterium OF09-1	2292276	PATRIC_2292276.3	feces
GRM5	gastrointestinal tract	Blautia sp. OF03-15BH	2292287	PATRIC_2292287.3	feces
EUT2	gastrointestinal tract	Clostridiaceae bacterium AM27-36LB	2292288	PATRIC_2292288.3	feces
EUT2	gastrointestinal tract	Clostridium sp. AM45-5	2292306	PATRIC_2292306.3	feces
EUT2	gastrointestinal tract	Clostridium sp. OF03-18AA	2292308	PATRIC_2292308.3	feces
EUT2	gastrointestinal tract	Clostridium sp. OF09-10	2292309	PATRIC_2292309.3	feces
GRM5	gastrointestinal tract	Eisenbergiella sp. OF01-20	2292348	PATRIC_2292348.3	feces
PVMlike	gastrointestinal tract	Faecalibacterium sp. OF03-6AC	2292356	PATRIC_2292356.3	feces
GRM1	gastrointestinal tract	Megasphaera sp. AM44-1BH	2292358	PATRIC_2292358.3	feces
GRM5	gastrointestinal tract	Ruminococcus sp. AM28-41	2292369	PATRIC_2292369.3	feces
GRM5	gastrointestinal tract	Ruminococcus sp. AM29-26	2292370	PATRIC_2292370.3	feces
GRM5	gastrointestinal tract	Ruminococcus sp. AM42-11	2292372	PATRIC_2292372.3	feces
GRM5	gastrointestinal tract	Ruminococcus sp. AM58-7XD	2292373	PATRIC_2292373.3	feces
GRM5	gastrointestinal tract	Ruminococcus sp. OM08-7	2292376	PATRIC_2292376.3	feces
GRM5	gastrointestinal tract	Ruminococcus sp. TM10-9AT	2292377	PATRIC_2292377.3	feces
GRM3	gastrointestinal tract	Clostridiales bacterium AF36-10	2292883	PATRIC_2292883.3	feces
GRM5	gastrointestinal tract	Firmicutes bacterium AF36-3BH	2292889	PATRIC_2292889.3	feces
GRM5	gastrointestinal tract	Firmicutes bacterium AM31-12AC	2292892	PATRIC_2292892.3	feces
GRM5	gastrointestinal tract	Firmicutes bacterium AM41-5BH	2292894	PATRIC_2292894.3	feces
GRM5	gastrointestinal tract	Firmicutes bacterium AM43-11BH	2292895	PATRIC_2292895.3	feces
GRM5	gastrointestinal tract	Firmicutes bacterium AM55-24TS	2292896	PATRIC_2292896.3	feces
GRM5	gastrointestinal tract	Firmicutes bacterium OM07-11	2292900	PATRIC_2292900.3	feces
GRM5	gastrointestinal tract	Blautia sp. AF19-1	2292960	PATRIC_2292960.3	feces
GRM5	gastrointestinal tract	Blautia sp. AF19-10LB	2292961	PATRIC_2292961.3	feces
GRM5	gastrointestinal tract	Blautia sp. OM07-19	2292985	PATRIC_2292985.3	feces
EUT2	gastrointestinal tract	Clostridium sp. AF37-5	2293016	PATRIC_2293016.3	feces
GRM3	gastrointestinal tract	Clostridium sp. AM29-11AC	2293028	PATRIC_2293028.3	feces
GRM1	gastrointestinal tract	Melissococcus sp. OM08-11BH	2293110	PATRIC_2293110.3	feces
GRM5	gastrointestinal tract	Ruminococcus sp. AF12-5	2293146	PATRIC_2293146.3	feces
GRM5	gastrointestinal tract	Ruminococcus sp. AF14-5	2293147	PATRIC_2293147.3	feces
GRM5	gastrointestinal tract	Ruminococcus sp. AF17-12	2293151	PATRIC_2293151.3	feces
GRM5	gastrointestinal tract	Ruminococcus sp. AF19-29	2293158	PATRIC_2293158.3	feces
GRM5	gastrointestinal tract	Ruminococcus sp. AF19-4LB	2293159	PATRIC_2293159.3	feces
GRM5	gastrointestinal tract	Ruminococcus sp. AF20-12LB	2293160	PATRIC_2293160.3	feces
GRM5	gastrointestinal tract	Ruminococcus sp. AF24-16	2293162	PATRIC_2293162.3	feces
GRM5	gastrointestinal tract	Ruminococcus sp. AF25-13	2293163	PATRIC_2293163.3	feces
GRM5	gastrointestinal tract	Ruminococcus sp. AF25-17	2293164	PATRIC_2293164.3	feces
GRM5	gastrointestinal tract	Ruminococcus sp. AF25-23LB	2293166	PATRIC_2293166.3	feces
GRM5	gastrointestinal tract	Ruminococcus sp. AF25-28AC	2293167	PATRIC_2293167.3	feces
GRM5	gastrointestinal tract	Ruminococcus sp. AF25-3LB	2293168	PATRIC_2293168.3	feces
GRM5	gastrointestinal tract	Ruminococcus sp. AF27-11AA	2293170	PATRIC_2293170.3	feces
GRM5	gastrointestinal tract	Ruminococcus sp. AF27-12AA	2293171	PATRIC_2293171.3	feces
GRM5	gastrointestinal tract	Ruminococcus sp. AF27-3	2293172	PATRIC_2293172.3	feces
GRM5	gastrointestinal tract	Ruminococcus sp. AF31-14BH	2293173	PATRIC_2293173.3	feces
GRM5	gastrointestinal tract	Ruminococcus sp. AF31-8BH	2293174	PATRIC_2293174.3	feces
GRM5	gastrointestinal tract	Ruminococcus sp. AF32-2AC	2293175	PATRIC_2293175.3	feces
GRM5	gastrointestinal tract	Ruminococcus sp. AM09-18-1	2293182	PATRIC_2293182.3	feces
GRM5	gastrointestinal tract	Ruminococcus sp. AM12-48	2293183	PATRIC_2293183.3	feces
GRM5	gastrointestinal tract	Ruminococcus sp. AM16-34	2293184	PATRIC_2293184.3	feces
GRM5	gastrointestinal tract	Ruminococcus sp. AM18-44	2293186	PATRIC_2293186.3	feces
GRM5	gastrointestinal tract	Ruminococcus sp. AM22-14LB	2293187	PATRIC_2293187.3	feces
GRM5	gastrointestinal tract	Ruminococcus sp. AM26-12LB	2293190	PATRIC_2293190.3	feces
GRM5	gastrointestinal tract	Ruminococcus sp. AM27-11LB	2293191	PATRIC_2293191.3	feces
GRM5	gastrointestinal tract	Ruminococcus sp. AM27-16	2293192	PATRIC_2293192.3	feces
GRM5	gastrointestinal tract	Ruminococcus sp. AM27-27	2293193	PATRIC_2293193.3	feces
GRM5	gastrointestinal tract	Ruminococcus sp. AM29-1	2293196	PATRIC_2293196.3	feces
GRM5	gastrointestinal tract	Ruminococcus sp. AM29-10LB	2293197	PATRIC_2293197.3	feces
GRM5	gastrointestinal tract	Ruminococcus sp. AM29-12LB	2293198	PATRIC_2293198.3	feces
GRM5	gastrointestinal tract	Ruminococcus sp. AM29-19LB	2293199	PATRIC_2293199.3	feces
GRM5	gastrointestinal tract	Ruminococcus sp. AM29-1LB	2293200	PATRIC_2293200.3	feces
GRM5	gastrointestinal tract	Ruminococcus sp. AM29-5AC	2293201	PATRIC_2293201.3	feces
GRM5	gastrointestinal tract	Ruminococcus sp. AM32-17LB	2293204	PATRIC_2293204.3	feces
GRM5	gastrointestinal tract	Ruminococcus sp. AM33-14	2293205	PATRIC_2293205.3	feces
GRM5	gastrointestinal tract	Ruminococcus sp. AM34-9LB	2293207	PATRIC_2293207.3	feces
GRM5	gastrointestinal tract	Ruminococcus sp. AM36-17	2293208	PATRIC_2293208.3	feces
GRM5	gastrointestinal tract	Ruminococcus sp. AM36-2AA	2293210	PATRIC_2293210.3	feces
GRM5	gastrointestinal tract	Ruminococcus sp. AM36-5	2293211	PATRIC_2293211.3	feces
GRM5	gastrointestinal tract	Ruminococcus sp. AM40-10AC	2293212	PATRIC_2293212.3	feces
GRM5	gastrointestinal tract	Ruminococcus sp. AM41-10BH	2293213	PATRIC_2293213.3	feces
GRM5	gastrointestinal tract	Ruminococcus sp. AM41-2AC	2293214	PATRIC_2293214.3	feces
GRM5	gastrointestinal tract	Ruminococcus sp. AM42-10AC	2293215	PATRIC_2293215.3	feces
GRM5	gastrointestinal tract	Ruminococcus sp. AM44-9AT	2293217	PATRIC_2293217.3	feces
GRM5	gastrointestinal tract	Ruminococcus sp. AM45-2	2293218	PATRIC_2293218.3	feces
GRM5	gastrointestinal tract	Ruminococcus sp. AM46-18	2293220	PATRIC_2293220.3	feces
GRM5	gastrointestinal tract	Ruminococcus sp. AM49-10BH	2293222	PATRIC_2293222.3	feces
GRM5	gastrointestinal tract	Ruminococcus sp. AM49-8	2293223	PATRIC_2293223.3	feces
GRM5	gastrointestinal tract	Ruminococcus sp. AM54-14NS	2293225	PATRIC_2293225.3	feces
GRM5	gastrointestinal tract	Ruminococcus sp. AM57-5	2293227	PATRIC_2293227.3	feces
GRM5	gastrointestinal tract	Ruminococcus sp. OF02-6	2293228	PATRIC_2293228.3	feces
GRM5	gastrointestinal tract	Ruminococcus sp. OF03-6AA	2293229	PATRIC_2293229.3	feces
GRM5	gastrointestinal tract	Ruminococcus sp. OF05-2BH	2293230	PATRIC_2293230.3	feces
GRM5	gastrointestinal tract	Ruminococcus sp. OM04-4AA	2293231	PATRIC_2293231.3	feces
GRM5	gastrointestinal tract	Ruminococcus sp. OM05-7	2293232	PATRIC_2293232.3	feces
GRM5	gastrointestinal tract	Ruminococcus sp. OM07-7	2293234	PATRIC_2293234.3	feces
GRM5	gastrointestinal tract	Ruminococcus sp. OM08-13AT	2293235	PATRIC_2293235.3	feces
GRM5	gastrointestinal tract	Ruminococcus sp. OM08-9BH	2293236	PATRIC_2293236.3	feces
GRM5	gastrointestinal tract	Ruminococcus sp. TF06-23	2293237	PATRIC_2293237.3	feces
GRM5	gastrointestinal tract	Ruminococcus sp. TF08-4	2293238	PATRIC_2293238.3	feces
GRM5	gastrointestinal tract	Ruminococcus sp. TF10-12AC	2293239	PATRIC_2293239.3	feces
GRM5	gastrointestinal tract	Ruminococcus sp. TF10-6	2293240	PATRIC_2293240.3	feces
GRM5	gastrointestinal tract	Ruminococcus sp. TF11-2AC	2293241	PATRIC_2293241.3	feces
GRM5	gastrointestinal tract	Ruminococcus sp. TM09-4	2293244	PATRIC_2293244.3	feces
PDU_EUT	gastrointestinal tract	Streptococcus sp. AM28-20	2293246	PATRIC_2293246.3	feces
PVMlike	gastrointestinal tract	Faecalibacterium sp. AF10-46	2302955	PATRIC_2302955.3	feces
PVMlike	gastrointestinal tract	Faecalibacterium sp. AF27-11BH	2302956	PATRIC_2302956.3	feces
PVMlike	gastrointestinal tract	Faecalibacterium sp. AM43-5AT	2302957	PATRIC_2302957.3	feces
GRM5	gastrointestinal tract	Ruminococcus sp. OM02-16LB	2302958	PATRIC_2302958.3	feces
GRM5	gastrointestinal tract	Lachnospiraceae bacterium AM23-2LB	2302964	PATRIC_2302964.3	feces
GRM5	gastrointestinal tract	Lachnospiraceae bacterium AM40-2BH	2302965	PATRIC_2302965.3	feces
GRM5	gastrointestinal tract	Lachnospiraceae bacterium TM07-2AC	2302966	PATRIC_2302966.3	feces
GRM5	gastrointestinal tract	Lachnospiraceae bacterium TF09-5	2302969	PATRIC_2302969.3	feces
GRM1	gastrointestinal tract	Clostridiales bacterium TF09-2AC	2302989	PATRIC_2302989.3	feces
GRM3	gastrointestinal tract	Clostridium sp. AM25-23AC	2305240	PATRIC_2305240.3	feces
GRM3	gastrointestinal tract	Clostridium sp. AF28-12	2305241	PATRIC_2305241.3	feces
GRM3	gastrointestinal tract	Desulfotomaculum sp. OF05-3	2305243	PATRIC_2305243.3	feces
GRM3	gastrointestinal tract	Clostridiaceae bacterium TF01-6	2305245	PATRIC_2305245.3	feces
GRM3	gastrointestinal tract	Clostridiaceae bacterium AF02-42	2305246	PATRIC_2305246.3	feces
EUT2	gastrointestinal tract	Clostridiales bacterium AM23-16LB	2306574	PATRIC_2306574.3	feces
GRM5	gastrointestinal tract	Anaerotruncus sp. 22A2-44	2321404	PATRIC_2321404.3	feces
GRM5	gastrointestinal tract	Ruminococcus sp. B05	2448031	PATRIC_2448031.3	feces
GRM5	gastrointestinal tract	Blautia sp. aa_0143	2478953	PATRIC_2478953.3	stool
GRM5	gastrointestinal tract	Eubacterium sp. am_0171	2478955	PATRIC_2478955.3	stool
GRM5	gastrointestinal tract	Blautia sp. SC05B48	2479767	PATRIC_2479767.3	feces
GRM5	gastrointestinal tract	Mediterraneibacter sp. gm002	2527876	PATRIC_2527876.3	feces
EUT1,PDU1	gastrointestinal tract	Citrobacter sp. CF971	2566012	PATRIC_2566012.3	feces
MIC4	gastrointestinal tract	Lachnospiraceae bacterium KGMB03038	2594789	PATRIC_2594789.3	feces from healthy person
GRM5,EUT2,PDU1	gastrointestinal tract	Flavonifractor plautii	292800	PATRIC_292800.4	faeces
GRM5,PDU1	gastrointestinal tract	Blautia obeum	40520	PATRIC_40520.8	faeces
GRM5	gastrointestinal tract	Ruminococcus gnavus ATCC 29149	411470	PATRIC_411470.6	human feces
EUT2,PDU1	gastrointestinal tract	Flavonifractor plautii ATCC 29863	411475	PATRIC_411475.3	gut
GRM5	gastrointestinal tract	Blautia wexlerae	418240	PATRIC_418240.3	faeces
SPU4	gastrointestinal tract	Anaerotruncus colihominis DSM 17241	445972	PATRIC_445972.6	feces from a child
EUT2,PDU1	gastrointestinal tract	Fusobacterium varium ATCC 27725	469618	PATRIC_469618.1	feces
GRM2	gastrointestinal tract	Proteus penneri ATCC 35198	471881	PATRIC_471881.3	human feces
GRM2	gastrointestinal tract	Providencia alcalifaciens DSM 30120	520999	PATRIC_520999.6	human feces
GRM2	gastrointestinal tract	Providencia rettgeri DSM 1131	521000	PATRIC_521000.6	human feces
EUT2,GRM1,GRMguf	gastrointestinal tract	Desulfitobacterium hafniense DP7	537010	PATRIC_537010.4	human feces
GRM5	gastrointestinal tract	Clostridium celatum DSM 1785	545697	PATRIC_545697.3	stool, GI tract
PDU1	gastrointestinal tract	Pediococcus acidilactici 7_4	563194	PATRIC_563194.3	the human gastrointestinal tract
EUT2	gastrointestinal tract	Aneurinibacillus aneurinilyticus ATCC 12856	649747	PATRIC_649747.3	gastrointestinal tract
EUT2,PDU1	gastrointestinal tract	Lactobacillus brevis ATCC 14869	649758	PATRIC_649758.3	gastrointestinal tract
GRM5	gastrointestinal tract	Lachnospiraceae bacterium 2_1_58FAA	658082	PATRIC_658082.3	feces
SPU4,BUF3	gastrointestinal tract	Dorea sp. D27	658665	PATRIC_658665.3	Intestinal epithelium
GRMguf	gastrointestinal tract	Bilophila sp. 4_1_30	693988	PATRIC_693988.3	human feces
GRM1	gastrointestinal tract	Collinsella aerofaciens	74426	PATRIC_74426.5	faeces
EUT1,PDU1	gastrointestinal tract	Shigella sonnei str. Moseley	754077	PATRIC_754077.4	stool
EUT1	gastrointestinal tract	Shigella boydii 4444-74	766140	PATRIC_766140.3	stool
EUT1	gastrointestinal tract	Shigella dysenteriae 225-75	766143	PATRIC_766143.3	stool
EUT1	gastrointestinal tract	Shigella flexneri K-315	766150	PATRIC_766150.3	stool
EUT1,PDU1	gastrointestinal tract	Shigella flexneri 1235-66	766154	PATRIC_766154.3	stool
EUT1	gastrointestinal tract	Shigella flexneri 1485-80	766155	PATRIC_766155.3	stool
EUT1	gastrointestinal tract	Shigella flexneri 2850-71	766158	PATRIC_766158.3	stool
EUT1	gastrointestinal tract	Escherichia coli O157:H7	83334	PATRIC_83334.221	fecal sample
GRM5	gastrointestinal tract	Clostridium disporicum	84024	PATRIC_84024.6	faeces
PVMlike	gastrointestinal tract	Faecalibacterium prausnitzii	853	PATRIC_853.15	faeces
EUT1	gastrointestinal tract	Hafnia alvei ATCC 13337	910996	PATRIC_910996.5	feces
PDU_EUT,EUT2	heart	Streptococcus sanguinis SK1	888807	HMP_9378
EUT2	ileum	Streptococcus sp. I-P16	1156433	PATRIC_1156433.3	ileal fluid
EUT1	ileum	Escherichia coli 541-15	752785	PATRIC_752785.3	ileum
EUT1	ileum	Escherichia coli 541-1	752786	PATRIC_752786.3	ileum
EUT2	lymph nodes	Enterococcus faecalis TX4248	749495	HMP_9498
GRM1	nasal	Staphylococcus aureus	1280	HMT_550
EUT2	nasal	Streptococcus pneumoniae	1313	HMT_734
GRM3	oral	Clostridium sp. MSTE9	1105031	HMP_1141
EUT1,GRM2,PDU1	oral	Klebsiella sp. OBRC7	936565	HMP_1144
PDU_EUT	oral	Streptococcus sp. AS14	936577	HMP_1150
GRM1	oral	Olsenella profusa F0195	1125712	HMP_1316
GRM3,PDU1	oral	Veillonella sp. ICM51a	936568	HMP_1504
EUT3,PDU1	oral	Propionibacterium sp. oral taxon 192 str. F0372	1203605	HMP_1531
GRM1	oral	Streptococcus intermedius ATCC 27335	1316583	HMP_1654
EUT2	oral	Leptotrichia hofstadii F0254	634994	HMP_5525
GRM5	oral	Shuttleworthia satelles DSM 14600	626523	HMP_761
PDU1	oral	Veillonella dispar ATCC 17748	546273	HMP_871
GRM3	oral	Peptoniphilus indolicus ATCC 29427	997350	HMP_9129
EUT2	oral	Peptoniphilus sp. oral taxon 375 str. F0436	879308	HMP_9130
PDU_EUT	oral	Streptococcus sp. F0442	999425	HMP_9186
PDU1	oral	Veillonella sp. oral taxon 158 str. F0412	879309	HMP_9199
PDU_EUT	oral	Streptococcus australis ATCC 700641	888833	HMP_9421
GRM1	oral	Streptococcus dysgalactiae subsp. equisimilis SK1249	1000589	HMP_9964
PDU1	oral	Veillonella rogosae	423477	HMT_158
PDU1	oral	Veillonella dispar	39778	HMT_160
PDU1,GRM3	oral	Veillonella parvula	29466	HMT_161
PDU1	oral	Propionibacterium acidifaciens	1410036	HMT_191
EUT2	oral	Fusobacterium nucleatum subsp. vincentii	155615	HMT_200
EUT2,PDU1	oral	Fusobacterium periodonticum	860	HMT_201
EUT2,PDU1	oral	Fusobacterium nucleatum subsp. polymorphum	76857	HMT_202
EUT2	oral	Leptotrichia hongkongensis	554406	HMT_213
EUT2	oral	Leptotrichia hofstadii	157688	HMT_224
GRM1	oral	Olsenella uli	133926	HMT_38
EUT2,PDU1	oral	Fusobacterium nucleatum subsp. animalis	76859	HMT_420
EUT2,PDU1	oral	Pseudoramibacter alactolyticus	113287	HMT_538
EUT2	oral	Leptotrichia buccalis	40542	HMT_563
GRM1	oral	Streptococcus intermedius	1338	HMT_644
EUT2	oral	Fusobacterium nucleatum subsp. nucleatum	76856	HMT_698
PDU_EUT	oral	Streptococcus australis	113107	HMT_73
EUT2	oral	Streptococcus salivarius	1304	HMT_755
PDU_EUT,EUT2	oral	Streptococcus sanguinis	1305	HMT_758
GRM1	oral	Olsenella profusa	138595	HMT_806
PDU1	oral	Lactobacillus panis	47493	HMT_882
PDU1	oral	Veillonella denticariosi	419208	HMT_887
GRM5	oral	Shuttleworthia satelles	177972	HMT_95
EUT2,PDU1	oral	Fusobacterium hwasookii	1583098	HMT_953
EUT2	oral	Leptotrichia sp. oral taxon 879 str. F0557	1227268	PATRIC_1227268.3	subgingival plaque biofilm
EUT2,PDU1	oral	Fusobacterium hwasookii ChDC F174	1307442	PATRIC_1307442.9	subgingival dental plaque
EUT2,PDU1	oral	Fusobacterium hwasookii ChDC F300	1307444	PATRIC_1307444.5	subgingival dental plaque
EUT2	oral	Leptotrichia sp. oral taxon 225 str. F0581	1321774	PATRIC_1321774.3	oral cavity- mouth
GRM6	oral	Paenibacillus sp. KCOM 3021	2490856	PATRIC_2490856.3	Subgingival dental plaque
EUT2	oral	Fusobacterium periodonticum D10	620833	PATRIC_620833.3	oral cavity
EUT2,BUF1	oral	Bacillus sp. 2_A_57_CT2	665959	PATRIC_665959.3	oral swab from a patient with Crohn's disease
PDU1	oral	Lactobacillus kisonensis F0435	797516	PATRIC_797516.3	oral cavity
EUT2,PDU1	oral	Pseudoramibacter alactolyticus ATCC 23263	887929	PATRIC_887929.3	oral cavity
EUT2	oral	Eubacterium minutum ATCC 700079	888721	PATRIC_888721.3	Subgingival plaque, periodontal pocket
EUT2	oral	Streptococcus sanguinis SK49	888808	PATRIC_888808.3	oral cavity
PDU_EUT	oral	Streptococcus sanguinis SK72	888809	PATRIC_888809.3	oral cavity
PDU_EUT	oral	Streptococcus sanguinis SK115	888810	PATRIC_888810.3	oral cavity
PDU_EUT	oral	Streptococcus sanguinis SK150	888811	PATRIC_888811.3	oral cavity
EUT2	oral	Streptococcus sanguinis SK160	888812	PATRIC_888812.3	oral cavity
PDU_EUT	oral	Streptococcus sanguinis SK330	888813	PATRIC_888813.3	oral cavity
PDU_EUT	oral	Streptococcus sanguinis SK353	888815	PATRIC_888815.3	oral cavity
PDU_EUT	oral	Streptococcus sanguinis SK355	888816	PATRIC_888816.3	oral cavity
GRM3	oral	Veillonella sp. oral taxon 780 str. F0422	944564	PATRIC_944564.4	Dewhirst; Human oral cavity
EUT2	oral	Streptococcus sanguinis ATCC 29667	997356	PATRIC_997356.4	Oral, Upper respiratory tract
EUT1,PDU1	renal stone	Citrobacter freundii MGH 56	1439318	PATRIC_1439318.3	Renal stone
GRM1	skin	Anaerococcus sp. HMSC065G05	1739356	HMP_2852
PDU1	skin	Propionibacterium acidifaciens F0233	553198	HMP_682
RMM1	skin	Rhodococcus erythropolis SK121	596309	HMP_726
GRM1	skin	Anaerococcus vaginalis ATCC 51170	655811	HMP_78
RMM2	skin	Paracoccus yeei TT13		HMT_104
EUT2	skin	Enterococcus faecalis ERV129	1134787	PATRIC_1134787.3	skin
EUT2	skin	Enterococcus faecalis ERV25	1134788	PATRIC_1134788.3	skin
EUT2	skin	Enterococcus faecalis ERV65	1134794	PATRIC_1134794.3	skin
EUT2	skin	Enterococcus faecalis ERV72	1134796	PATRIC_1134796.3	skin
EUT2,GRM1	spleen	Clostridium argentinense CDC 2741	1418104	PATRIC_1418104.5	spleen, autopsy
GRM2	sputum	Kluyvera ascorbata ATCC 33433	1006000	PATRIC_1006000.3	human sputum
RMM1	sputum	Mycobacterium sp. ACS1612	1834117	PATRIC_1834117.3	Sputum
GRM3	unknown	Megasphaera sp. UPII 135-E	1000569	HMP_1040
GRM1	unknown	Atopobium minutum 10063974	997872	HMP_1091
GRM5	unknown	Ruminococcus gnavus CC55_001C	1073375	HMP_1201
EUT2	unknown	Enterococcus faecalis ERV103	1134785	HMP_1328
EUT2	unknown	Enterococcus faecalis ERV116	1134786	HMP_1329
EUT2	unknown	Enterococcus faecalis ERV31	1134789	HMP_1332
EUT2	unknown	Enterococcus faecalis ERV37	1134790	HMP_1333
EUT2	unknown	Enterococcus faecalis ERV41	1134791	HMP_1334
EUT2	unknown	Enterococcus faecalis ERV62	1134792	HMP_1335
EUT2	unknown	Enterococcus faecalis ERV63	1134793	HMP_1336
EUT2	unknown	Enterococcus faecalis ERV68	1134795	HMP_1338
EUT2	unknown	Enterococcus faecalis ERV73	1134797	HMP_1340
EUT1	unknown	Escherichia coli 110957	1268975	HMP_1588
EUT1	unknown	Escherichia coli 113290	1268976	HMP_1589
EUT1	unknown	Escherichia coli 113302	1268977	HMP_1590
EUT1,PDU1	unknown	Escherichia coli 113303	1268978	HMP_1591
EUT1,PDU1	unknown	Escherichia coli 907357	1268979	HMP_1592
EUT1	unknown	Escherichia coli 907672	1268982	HMP_1595
EUT1	unknown	Escherichia coli 907710	1268985	HMP_1598
EUT1,PDU1	unknown	Escherichia coli 907713	1268986	HMP_1599
EUT1,PDU1	unknown	Escherichia coli 908519	1268991	HMP_1604
EUT1	unknown	Escherichia coli 908525	1268995	HMP_1608
EUT1	unknown	Escherichia coli 908541	1268996	HMP_1609
EUT1	unknown	Escherichia coli 908573	1268998	HMP_1611
EUT1	unknown	Escherichia coli 908658	1269003	HMP_1616
EUT1,PDU1	unknown	Klebsiella pneumoniae 909957	1269006	HMP_1619
EUT1	unknown	Escherichia coli 909945-2	1269007	HMP_1620
EUT2	unknown	Enterococcus faecalis TX0309A	749503	HMP_9506
EUT2	unknown	Enterococcus faecalis TX0309B	749504	HMP_9507
EUT2	unknown	Enterococcus faecalis TX0411	749506	HMP_9509
GRM3	unknown	Peptoniphilus harei		HMT_109
GRM2	unknown	Serratia marcescens		HMT_115
GRM2,EUT1,PDU1	unknown	Klebsiella aerogenes		HMT_153
PDU1	unknown	Anoxybacillus flavithermus		HMT_182
EUT2	unknown	Brochothrix thermosphacta		HMT_241
PDU1	unknown	Lactobacillus parafarraginis	390842	HMT_418
PDU1	unknown	Lactobacillus kisonensis	481722	HMT_424
EUT2	unknown	Streptococcus agalactiae	1311	HMT_537
GRM3	unknown	Peptoniphilus asaccharolyticus	1258	HMT_548
EUT2,PDU1	unknown	Lactobacillus brevis	1580	HMT_558
EUT2	unknown	Lysinibacillus fusiformis	28031	HMT_614
PDU1	unknown	Eubacterium limosum	1736	HMT_655
GRM1	unknown	Atopobium minutum	1381	HMT_674
GRM2	unknown	Proteus mirabilis	584	HMT_676
RMM1	unknown	Mycobacterium neoaurum	1795	HMT_692
EUT2,PDU1,GRM1	unknown	Anaerococcus prevotii	33034	HMT_738
GRM1	unknown	Anaerococcus tetradius	33036	HMT_788
EUT2,PDU1	unknown	Enterococcus casseliflavus	37734	HMT_801
EUT2	unknown	Enterococcus saccharolyticus	41997	HMT_802
GRM3	unknown	Peptoniphilus indolicus	33030	HMT_840
GRM3	unknown	Rhodobacter capsulatus	1061	HMT_857
GRM2	unknown	Kluyvera ascorbata	51288	HMT_865
PDU1	unknown	Lactobacillus rapi	481723	HMT_884
EUT1	unknown	Shigella flexneri 5a str. M90T	1086030	PATRIC_1086030.18	Walter Reed Collection. Sansonetti, P. J., et al. (1982). "Involvement of a plasmid in the invasive ability of Shigella flexneri." Infect Immun 35(3): 852-860.
EUT1,GRM2,PDU1	unknown	Klebsiella michiganensis E718	1191061	PATRIC_1191061.1	patient underwent renal transplantation
EUT1,PDU1	unknown	Salmonella enterica subsp. enterica serovar Enteritidis str. 2009K0958	1192586	PATRIC_1192586.4
RMM1	unknown	Mycobacterium vaccae ATCC 25954	1194972	PATRIC_1194972.3
PDU1	unknown	Veillonella denticariosi JCM 15641	1298594	PATRIC_1298594.4
PDU1	unknown	Veillonella rogosae JCM 15642	1298595	PATRIC_1298595.6
GRM1	unknown	Streptococcus uberis	1349	PATRIC_1349.21
EUT2	unknown	Enterococcus faecalis	1351	PATRIC_1351.1947	patient with urinary tract infection
PDU1	unknown	Hafnia paralvei ATCC 29927	1354263	PATRIC_1354263.4
GRM2	unknown	Proteus hauseri ATCC 700826	1354271	PATRIC_1354271.4
EUT1,PDU1	unknown	Salmonella enterica subsp. enterica serovar Newport str. CVM80_2288	1399777	PATRIC_1399777.3
EUT1,PDU1	unknown	Salmonella enterica subsp. enterica serovar Newport str. CVM79_1594	1399778	PATRIC_1399778.3
EUT1,PDU1	unknown	Salmonella enterica subsp. enterica serovar Newport str. CVM79_1357	1399779	PATRIC_1399779.3
EUT1,PDU1	unknown	Salmonella enterica subsp. enterica serovar Newport str. CVM18000	1399781	PATRIC_1399781.3
EUT1,PDU1	unknown	Salmonella enterica subsp. enterica serovar Newport str. CVM17619	1399785	PATRIC_1399785.3
EUT1,PDU1	unknown	Salmonella enterica subsp. enterica serovar Newport str. CVM18005	1399792	PATRIC_1399792.3
EUT1,PDU1	unknown	Salmonella enterica subsp. enterica serovar Enteritidis str. SHSE002	1400812	PATRIC_1400812.3
EUT1,PDU1	unknown	Salmonella enterica subsp. enterica serovar Enteritidis str. SHSE003	1400813	PATRIC_1400813.3
EUT1,PDU1	unknown	Salmonella enterica subsp. enterica serovar Enteritidis str. SHSE004	1400814	PATRIC_1400814.3
EUT1	unknown	Escherichia albertii KF1	1440052	PATRIC_1440052.3	5 Bangladeshi children with diarrhea
EUT1,PDU1	unknown	Salmonella enterica subsp. arizonae serovar 18:z4,z23:- str. CVM 43479	1444292	PATRIC_1444292.3	clinical
EUT1,PDU1	unknown	Escherichia coli O128:H2 str. 2011C-3317	1446581	PATRIC_1446581.3
EUT1	unknown	Escherichia coli O145:H25 str. 07-3858	1446583	PATRIC_1446583.3
EUT1	unknown	Escherichia coli O146:H21 str. 2010C-3325	1446599	PATRIC_1446599.3
EUT1	unknown	Escherichia coli G3/10	1455601	PATRIC_1455601.3
EUT2,PDU1	unknown	Lactobacillus reuteri	1598	PATRIC_1598.864
EUT1	unknown	Shigella flexneri 4c	1617964	PATRIC_1617964.8	hospitalized patients
EUT1,PDU1	unknown	Enterobacter sp. GN02600	1659714	PATRIC_1659714.3	bodily fluid
EUT1,PDU1	unknown	Citrobacter sp. MGH100	1686377	PATRIC_1686377.3
EUT1,PDU1	unknown	Citrobacter sp. MGH103	1686378	PATRIC_1686378.3
GRM4,EUT1,PDU1	unknown	Citrobacter sp. MGH105	1686380	PATRIC_1686380.3
EUT1,PDU1	unknown	Citrobacter sp. MGH106	1686381	PATRIC_1686381.3
EUT1,PDU1	unknown	Citrobacter sp. MGH109	1686382	PATRIC_1686382.3
PDU1	unknown	Eubacterium sp. 38_16	1897002	PATRIC_1897002.3	healthy adult 3C
GRM5	unknown	Ruminococcus sp. CAG:9-related_41_34	1897021	PATRIC_1897021.3	healthy adult 3C
PVM	unknown	Verrucomicrobia bacterium CAG:312_58_20	1897025	PATRIC_1897025.3	healthy adult 3C
EUT2	unknown	Firmicutes bacterium CAG:137_57_8	1897029	PATRIC_1897029.3	healthy adult 3C
GRM5	unknown	Clostridiales bacterium 42_27	1897045	PATRIC_1897045.3	healthy adult 3C
PDU1	unknown	Veillonella sp. T14073-2	1911680	PATRIC_1911680.3
PDU1	unknown	Enterobacteriaceae bacterium ENNIH2	1920109	PATRIC_1920109.3	patients and hospital environment
EUT1,PDU1	unknown	Citrobacter sp. CFNIH10	1920110	PATRIC_1920110.3	patients and hospital environment
EUT1	unknown	Shigella flexneri 2a str. 301	198214	PATRIC_198214.32	patient
PDU1	unknown	Veillonella sp. S13053-19	2027456	PATRIC_2027456.3
PDU1	unknown	Veillonella sp. T34266-5	2027457	PATRIC_2027457.3
PDU1	unknown	Veillonella sp. T11011-6	2027459	PATRIC_2027459.3
PDU1	unknown	Enterobacteriaceae bacterium ENNIH1	2066051	PATRIC_2066051.3	patients and hospital environment
EUT1,PDU1	unknown	Citrobacter freundii complex sp. CFNIH3	2077147	PATRIC_2077147.3	patients and hospital environment
EUT1,PDU1	unknown	Citrobacter freundii complex sp. CFNIH4	2077148	PATRIC_2077148.3	patients and hospital environment
EUT1,PDU1	unknown	Citrobacter freundii complex sp. CFNIH9	2077149	PATRIC_2077149.3	patients and hospital environment
PDU1	unknown	Metakosakonia sp. MRY16-398	2487150	PATRIC_2487150.3	ascites of a patient at May, 2015
EUT2	unknown	Enterococcus sp. M190262	2582830	PATRIC_2582830.3
EUT1	unknown	Escherichia coli 536	362663	PATRIC_362663.9	patient with acute pyelonephritis (inflammation of the kidney and pelvis)
EUT1	unknown	Shigella flexneri 1a	374923	PATRIC_374923.7	hospitalized patients
EUT2	unknown	Pseudoflavonifractor capillosus ATCC 29799	411467	PATRIC_411467.62
GRM1	unknown	Clostridium botulinum Bf	445336	PATRIC_445336.4	infant botulism case
EUT2,PDU1	unknown	Fusobacterium nucleatum subsp. animalis 11_3_2	457403	PATRIC_457403.8
EUT2,PDU1	unknown	Fusobacterium nucleatum subsp. animalis 7_1	457405	PATRIC_457405.23
GRM5	unknown	Ruminococcus sp. 5_1_39BFAA	457412	PATRIC_457412.4
GRM1	unknown	Clostridiales bacterium 1_7_47FAA	457421	PATRIC_457421.5
EUT2	unknown	Fusobacterium periodonticum 2_1_31	469599	PATRIC_469599.3
EUT2	unknown	Fusobacterium nucleatum subsp. vincentii 4_1_13	469606	PATRIC_469606.3
PDU1	unknown	Enterobacteriaceae bacterium 9_2_54FAA	469613	PATRIC_469613.3
EUT2	unknown	Marvinbryantia formatexigens DSM 14469	478749	PATRIC_478749.5
EUT1	unknown	Salmonella enterica subsp. houtenae str. ATCC BAA-1581	523831	PATRIC_523831.6
EUT2,PDU1	unknown	Fusobacterium nucleatum subsp. animalis D11	556264	PATRIC_556264.3
EUT1,PDU1	unknown	Klebsiella pneumoniae 9	573	PATRIC_573.12934
EUT1,PDU1	unknown	Klebsiella pneumoniae 30	573	PATRIC_573.13006
EUT1,GRM2,PDU1	unknown	Klebsiella pneumoniae	573	PATRIC_573.27724	human
GRM5	unknown	Roseburia inulinivorans DSM 16841	622312	PATRIC_622312.4
EUT1	unknown	Escherichia coli H591	656408	PATRIC_656408.3
EUT1	unknown	Escherichia coli H736	656414	PATRIC_656414.3
GRM5	unknown	Ruminococcus torques L2-14	657313	PATRIC_657313.3
GRM5	unknown	Ruminococcus sp. SR1/5	657323	PATRIC_657323.3
GRM5	unknown	Lachnospiraceae bacterium 1_4_56FAA	658655	PATRIC_658655.3
EUT2	unknown	Fusobacterium sp. oral taxon 203	671211	PATRIC_671211.3	curette
EUT1	unknown	Escherichia coli MS 85-1	679202	PATRIC_679202.3
EUT1	unknown	Escherichia coli MS 145-7	679204	PATRIC_679204.3
EUT1	unknown	Escherichia coli MS 124-1	679205	PATRIC_679205.4
EUT1	unknown	Escherichia coli MS 119-7	679206	PATRIC_679206.4
EUT1	unknown	Escherichia coli MS 107-1	679207	PATRIC_679207.4
EUT2	unknown	Clostridioides difficile M120	699035	PATRIC_699035.42	patient
EUT1	unknown	Escherichia coli Xuzhou21	741093	PATRIC_741093.3
EUT1	unknown	Escherichia coli MS 198-1	749549	PATRIC_749549.3
EUT1	unknown	Shigella flexneri VA-6	766145	PATRIC_766145.3
EUT1	unknown	Escherichia coli MS 79-10	796392	PATRIC_796392.4
EUT1,PDU1	unknown	Escherichia coli DEC1B	868134	PATRIC_868134.3	infant
EUT1,PDU1	unknown	Escherichia coli DEC1C	868135	PATRIC_868135.3	infant
EUT1,PDU1	unknown	Escherichia coli DEC1D	868136	PATRIC_868136.3
EUT1,PDU1	unknown	Escherichia coli DEC2C	868140	PATRIC_868140.3	infant
EUT1,PDU1	unknown	Escherichia coli DEC2E	868142	PATRIC_868142.3
EUT1	unknown	Escherichia coli DEC6A	868160	PATRIC_868160.3	infant
EUT1,PDU1	unknown	Escherichia coli 9.0111	869686	PATRIC_869686.4	human
EUT1	unknown	Escherichia coli TW10598	913091	PATRIC_913091.6
EUT1	unknown	Shigella boydii ATCC 9905	932676	PATRIC_932676.3	AMC- Walter Reed Army Medical Center
GRM3	unknown	Peptostreptococcaceae bacterium AS15	936556	PATRIC_936556.5
EUT1,GRM2	unknown	Escherichia coli O25b:H4	941280	PATRIC_941280.4	Hera General Hopsital, patient
EUT1,PDU1	urinary tract	Salmonella sp. HMSC13B08	1581094	HMP_3126
GRM2	urinary tract	Proteus sp. HMSC14B05	1581097	HMP_3129
GRM3	urinary tract	Veillonellaceae bacterium KA00182	1588748	HMP_3182
EUT1	urinary tract	Pseudomonas sp. HMSC75E02	1608908	HMP_3289
GRM2	urinary tract	Proteus mirabilis ATCC 29906	525369	HMP_693
GRM1	urinary tract	Anaerococcus tetradius ATCC 35098	525255	HMP_77
GRM3	urinary tract	Megasphaera genomosp. type_1 str. 28L	699218	HMP_889
GRM1	urinary tract	Anaerococcus hydrogenalis ACS-025-V-Sch4	879306	HMP_9246
GRM3	urinary tract	Peptoniphilus harei ACS-146-V-Sch2b	908338	HMP_9286
PDU1	urinary tract	Propionimicrobium lymphophilum ACS-093-V-SCH5	883161	HMP_9306
GRM3,PDU1	urinary tract	Veillonella parvula	768727	HMP_9323
EUT2	urinary tract	Enterococcus faecalis ERV81	1134798	PATRIC_1134798.3	urogenital tract
EUT2	urinary tract	Enterococcus faecalis ERV85	1134799	PATRIC_1134799.3	urogenital tract
EUT2	urinary tract	Enterococcus faecalis ERV93	1134800	PATRIC_1134800.3	urogenital tract
EUT1,GRM3	urinary tract	Escherichia coli KTE182	1181728	PATRIC_1181728.3	Urinary tract
EUT1	urinary tract	Escherichia coli KTE193	1181739	PATRIC_1181739.3	Urinary tract
EUT1,PDU1	urinary tract	Klebsiella pneumoniae 30660/NJST258_1	1420012	PATRIC_1420012.11	urinary tract infection
EUT1,PDU1	urinary tract	Klebsiella pneumoniae 30684/NJST258_2	1420013	PATRIC_1420013.13	urinary tract infection
EUT2,PDU1	urinary tract	Fusobacterium nucleatum subsp. animalis ATCC 51191	997347	PATRIC_997347.4	urogenital tract, vaginal
EUT1,PDU1	urine	Escherichia coli KOEGE 71 (186a)	1281168	PATRIC_1281168.3	Urine
EUT1,PDU1	urine	Escherichia coli UMEA 3200-1	1281213	PATRIC_1281213.3	urine
EUT1,GRM2	urine	Escherichia coli UMEA 3212-1	1281218	PATRIC_1281218.3	urine
EUT1	urine	Escherichia coli UMEA 3240-1	1281227	PATRIC_1281227.3	urine
EUT1,GRM3	urine	Escherichia coli UMEA 3323-1	1281241	PATRIC_1281241.3	Urine
EUT1	urine	Escherichia coli UMEA 3718-1	1281269	PATRIC_1281269.3	urine
EUT1,PDU1	urine	Klebsiella pneumoniae BIDMC 35	1328424	PATRIC_1328424.3	Urine
EUT1,GRM3	urine	Escherichia coli UCI 65	1438695	PATRIC_1438695.3	urine
EUT1,PDU1	urine	Citrobacter sp. MGH 55	1439319	PATRIC_1439319.3	Urine
GRM2	urine	Providencia sp. MGF014	2565573	PATRIC_2565573.3	urine
PDU1	urine	Yersinia kristensenii ATCC 33638	527012	PATRIC_527012.3	human urine
GRM4,EUT1,PDU1	urine	Citrobacter freundii	546	PATRIC_546.367	urine
EUT2	urine	Enterococcus faecalis T2	565637	PATRIC_565637.4	urine
EUT1	urine	Escherichia coli O25b:H4-ST131	941322	PATRIC_941322.19	Urine
GRM1	vagina	Olsenella sp. DNF00959	1476999	PATRIC_1476999.3	vagina
GRM3	vagina	Peptoniphilus sp. DNF00840	1477000	PATRIC_1477000.3	vagina
GRM3	vagina	Veillonellaceae bacterium KA00182	1588748	PATRIC_1588748.4	vagina
GRM1	vagina	Chlamydia trachomatis	813	PATRIC_813.34	endo-cervical swab
EUT1,GRM2,PDU1	wound	Proteus sp. HMSC10D02	1581079	HMP_3111
EUT2	wound	Clostridium tetanomorphum DSM 665	1230342	PATRIC_1230342.3	septic wound
GRM1	wound	Staphylococcus aureus	1280	PATRIC_1280.8889	Wound
GRM1	wound	Clostridium botulinum B2 450	1379739	PATRIC_1379739.3	wound exudate
EUT1,PDU1	wound	Klebsiella sp. KPN1705	2026240	PATRIC_2026240.3	WOUND
